# Supplementary material for: Risk assessment in patients with functional class II pulmonary arterial hypertension: Comparison of physician gestalt with ESC/ERS and the REVEAL 2.0 risk score
Source: PLoS One. 2020 Nov 11;15(11):e0241504. doi: 10.1371/journal.pone.0241504 (PMC7657501; doi:10.1371/journal.pone.0241504)
Supplement: S1 File — (XLSM) [file pone.0241504.s001.xlsm]

## Sheet: Patient Database
	Patient Chart Study - Database			Key:	Not most recent visit
	Physician Information								Patient Information																										Risk Determinants (value of metrics)
									Patient Demographics							Current Medication		Initial Regimen		Comorbidities															Patient Functional Class				Patient Risk Stratification				Clinical Signs of RHF (upon most recent visit)
	Patient #	Specialty (Cardiology, Pulmonology)	Academic Center vs. Community Based	# PAH Patients/Year	# PAH FC II Patients/Year	Preferred ERA	# of PAH Patients on Oral PCs	Respondent #	Age	Gender	Etiology (Idiopathic, Heritable, CHD, CTD)	Year of Diagnosis	Employment Status	Lifestyle/Activity Level (Inactive, Moderately active, Highly active)	Referred on suspicion or Referred with diagnosis?	Current Medication 1 (generic name)	Current Medication 2 (generic name)	Initial Medication 1 (generic name)	Initial Medication 2 (generic name)	# of Comorbidities Excluding Edema	Total # of Comorbidities (to be calculated after survey)	Edema (1, 0)	CHD (1, 0)	Diabetes (1, 0)	COPD (1, 0)	Obesity (1, 0)	Thyroid Disease (1, 0)	Systemic Hypertension (1, 0)	Depression (1, 0)	Sleep Apnea (1, 0)	Scleroderma (1, 0)	Autoimmune Diseases (1, 0)	Liver Disease (1, 0)	Renal Insufficiency (eGFR < 60) (1,0)	Timing of Last Visit	Progression of Symptoms Since Last Visit (None, Yes - slow, Yes - rapid)	Functional Class (I - IV, must be II)	Functional Class at Diagnosis (I - IV)	Physician Specified Risk Group (High, Medium, Low)	Date of Last Assessment of Risk Group	Frequency of Risk Assessment	Risk Classification Method/Source	Shortness of Breath (1, 0)	Fatigue or Weakness (1, 0)	Edema (1, 0)	Arrhythmia (1, 0)	Chronic Coughing/Wheezing (1, 0)	Other Signs of RHF (1, 0)	Other Signs of RHF (Definition)
[truncated: 35 more columns]
